# Supplementary material for: An integrated understanding of the impact of hospital at home: a mixed-methods study to articulate and test a programme theory
Source: BMC Health Serv Res. 2024 Feb 2;24:163. doi: 10.1186/s12913-024-10619-7 (PMC10835828; doi:10.1186/s12913-024-10619-7)
Supplement: Supplementary file 4 — Additional file 4. 4 NVivo Codebook for theory development. [file 12913_2024_10619_MOESM4_ESM.xlsx]

## Sheet: Sheet1
Name		Files	References	Created On	Created By	Modified On	Modified By
Treatment, care and support		2	2	2021-05-19 11:35:33	H.C.	2022-02-10 09:41:59	H.C.
Acute medical treatment		15	48	2021-05-20 09:35:05	H.C.	2022-09-16 10:58:22	H.C.
Assessment, monitoring and review		16	85	2021-05-20 10:04:24	H.C.	2022-09-16 10:58:17	H.C.
Care duration and frequency		15	31	2021-05-21 09:40:17	H.C.	2022-09-16 10:58:12	H.C.
Diagnostics		10	19	2021-05-20 09:59:20	H.C.	2022-09-16 10:58:07	H.C.
Discharge		10	24	2021-05-20 09:57:56	H.C.	2022-09-16 10:55:47	H.C.
Emergency care		9	12	2021-05-20 10:30:17	H.C.	2022-09-16 10:58:02	H.C.
Facilitating, processing referrals		14	33	2021-05-20 10:25:36	H.C.	2022-09-16 10:57:58	H.C.
Infection control		2	4	2021-05-20 14:10:04	H.C.	2022-09-16 10:57:51	H.C.
Operation hours and Out-of-hours		12	17	2021-05-20 10:24:59	H.C.	2022-09-16 10:57:45	H.C.
Patient and carer education and information		14	35	2021-05-20 09:53:56	H.C.	2022-09-16 10:58:29	H.C.
Referral routes		22	54	2021-05-05 13:56:37	H.C.	2022-09-16 10:57:38	H.C.
Therapies, psychosocial, practical support		12	38	2021-05-20 10:14:26	H.C.	2022-09-16 10:57:32	H.C.
Complex Interrelated Implementation and operational issues		27	181	2021-05-05 14:38:26	H.C.	2022-09-16 10:54:59	H.C.
Adapt services to local needs and services		6	12	2022-02-15 11:48:38	H.C.	2022-02-21 12:24:32	H.C.
Establishing and maintaining referral networks		8	13	2022-02-21 10:39:00	H.C.	2022-02-21 12:24:36	H.C.
Coordination of care		0	0	2021-06-17 16:43:18	H.C.	2022-02-21 12:24:42	H.C.
Coordination of multidisciplinary care		23	151	2021-05-05 10:52:54	H.C.	2022-02-15 16:02:00	H.C.
Working in partnership with patients and carers		17	103	2021-05-17 09:11:46	H.C.	2022-02-21 12:25:07	H.C.
Patient and carer outcomes and experiences		17	117	2021-05-05 10:34:50	H.C.	2022-03-14 11:31:58	H.C.
Carers better supported to fulfil caregiving role with minimum added care burden		10	21	2022-03-07 11:42:05	H.C.	2022-03-14 11:31:53	H.C.
Coordinated and continuity of care across interaces		5	11	2022-03-16 10:31:01	H.C.	2022-03-16 10:33:31	H.C.
Patients’ and carers’ knowledge, skills, confidence and support strengthened in disease management and self-care		5	13	2022-03-07 14:03:27	H.C.	2022-03-14 10:22:14	H.C.
Physical, functional, phchological and social wellbeing		12	48	2022-03-07 11:40:59	H.C.	2022-03-11 10:12:10	H.C.
Quicker recovery from acute problems		3	5	2022-03-07 14:38:52	H.C.	2022-03-17 11:23:26	H.C.
Reduced care-seeking burden due to fragmentation and complexity of care system and logistics		6	17	2022-03-07 11:50:49	H.C.	2022-03-11 10:58:03	H.C.
Reduced risk of nosocomial infections		4	5	2022-03-07 11:52:43	H.C.	2022-03-16 10:34:27	H.C.
Relational continuity of care		9	34	2022-03-07 11:55:29	H.C.	2022-03-10 11:23:32	H.C.
Sense of safety		10	24	2022-03-07 12:01:44	H.C.	2022-03-14 11:32:14	H.C.
Resources (Input)		0	0	2021-05-06 10:39:41	H.C.	2022-02-13 13:35:09	H.C.
Financing		10	24	2021-05-06 15:37:11	H.C.	2022-09-16 10:56:39	H.C.
Governance arrangements		9	28	2021-05-05 15:46:38	H.C.	2022-09-16 10:56:34	H.C.
IT and digital infrastructure requirements		19	58	2021-05-05 15:29:06	H.C.	2022-09-16 10:56:27	H.C.
Performance,safety and process Indicators and measurements		13	62	2021-05-05 14:16:24	H.C.	2022-09-16 10:55:32	H.C.
Phamaceutical support		7	25	2021-05-24 11:19:53	H.C.	2022-09-16 10:55:29	H.C.
Workforce development		23	128	2021-05-05 10:55:38	H.C.	2022-09-16 10:55:25	H.C.
Experience and satisfaction compared to hospital		6	22	2022-02-08 16:10:41	H.C.	2022-02-13 13:34:57	H.C.
Leadership		3	5	2022-02-08 16:02:54	H.C.	2022-02-10 15:03:00	H.C.
MDT and competencies		17	60	2022-02-08 15:40:41	H.C.	2022-02-11 11:14:09	H.C.
Training and upskilling		7	18	2022-02-08 15:46:22	H.C.	2022-02-13 11:55:24	H.C.
Workforce challenges		5	7	2022-02-08 15:54:43	H.C.	2022-02-21 11:59:40	H.C.
Definition and type of H@H		25	83	2021-05-06 13:28:22	H.C.	2021-10-22 09:46:00	H.C.
Drivers, purposes, visions		16	41	2021-05-05 10:42:00	H.C.	2021-10-22 09:45:26	H.C.
Target patient population		22	91	2021-05-05 10:49:17	H.C.	2022-02-03 11:30:47	H.C.
